# Supplementary material for: N-Glycosylation Facilitates 4-1BB Membrane Localization by Avoiding Its Multimerization
Source: Cells. 2022 Jan 4;11(1):162. doi: 10.3390/cells11010162 (PMC8750214; doi:10.3390/cells11010162)
Supplement: Supplementary file 1 [file cells-11-00162-s001.zip]

Archive with 1 entries (1 files):
- cells-1522386-supplementary.pdf
